# Supplementary material for: Effects of Low and High FODMAP Diets on Human Gastrointestinal Microbiota Composition in Adults with Intestinal Diseases: A Systematic Review
Source: Microorganisms. 2020 Oct 23;8(11):1638. doi: 10.3390/microorganisms8111638 (PMC7690730; doi:10.3390/microorganisms8111638)
Supplement: Supplementary file 1 [file microorganisms-08-01638-s001.zip]

Archive with 1 entries (1 files):
- microorganisms-976604-supplementary.xlsx
