# Supplementary material for: Effects of Low and High FODMAP Diets on Human Gastrointestinal Microbiota Composition in Adults with Intestinal Diseases: A Systematic Review
Source: Microorganisms. 2020 Oct 23;8(11):1638. doi: 10.3390/microorganisms8111638 (PMC7690730; doi:10.3390/microorganisms8111638)
Supplement: Supplementary file 1 [file microorganisms-08-01638-s001.zip › microorganisms-976604-supplementary.xlsx]

## Sheet: Table 1
Nr.	Reference	Study Type	N (active treatment PP)	Duration Intervention (weeks)	Disease	Diet	Fodmap content	Microbiome data type	Effects on microbial taxa	Effect on microbial diversity	Symptom Improvement	Data availability	Notes
15	Silk, et al. Alimentary Pharmacology & Therapeutics, 2009	RCT	44	12	IBS	Trans-galactooligosaccharide supplementation	High	FISH	Bifidobacterium up	n.a.	Yes	No	*** Reported microbiata changes were dose-dependent, with the exception of the increase in Bifidobacteria
2	Benjamin et al., Gut, 2011	RCT	40	4	Active CD	Oligofructose-enriched inulin supplementation	High	FISH (bifidobacteria and Faecalibacterium prausnitzii)	No changes	n.a.	No change	No
14	Halmos, et al. Gut, 2015	RCT	27	3	IBS	Higher FODMAP (standard diet)	Higher	DGGE + qPCR	Clostridium cluster XIVa, Akkermansia muciniphila up	n.a.	(Yes)	No
4	Valcheva et.al., Gut Microbes, 2019	OL	25	9	Mild to moderate active UC	Oligofructose-enriched inulin supplementation	High	16S amplicon sequencing	Ruminococcaceae, Bifidobacteriaceae and Lachnospiraceae up	n.a.	Yes	No	° Conflicting results regarding different doses.
8	Joossens et al., Gut, 2012	RCT	21	4	Inactive to moderately active CD	Oligofructose-enriched inulin supplementation	High	DGGE + qPCR	Ruminococcus gnavus down	n.a.	Yes	No
7	Huaman et al., Gastroenterology, 2018	RCT	19	4	Funct. GI	Beta-galactooligosaccharide supplementation + Mediterranean diet	High	16S amplicon sequencing	Bifidobacterium up, Bilophila Wadsworthia down	n.a.	Yes	No
10	McIntosh et al., Gut, 2017	RCT	19	3	IBS	High FODMAP	High	16S amplicon sequencing	Bifidobacteriaceae, uc Lachnospiraceae up, several unspecified bacterial groups decreased	No changes	No change	No	** Comparison between low and high fodmap diet. Numbers in abstract and figure of study design do not agree. We choose to report the former.
6	Xie et al., Nutrition, 2019	RCT	18	1	CRC	Fructo-oligosaccharides, Xylo-oligosaccharides, polydextrose, resistant starch supplementation	High	16S amplicon sequencing	Bifidobacterium, Enterococcus up; Bacteroides down	Higher	n.a.	No	* Only pre-operative period considered
13	Lindsay, et al Gut, 2006	OL	8	3	Active ileocolonic CD	Fructo-oligosaccharide supplementation (oligofructose 70% inulin 30%)	High	FISH	Bifidobacterium up	n.a.	Yes	No
11	Halmos et al., Clinical and Translational Gastroenterology, 2016	RCT	8	3	Quiescent CD	Higher FODMAP (standard diet)	Higher	qPCR	Clostridium cluster XIVa, Akkermansia muciniphila up	n.a.	No change	No
12	Bennet et al., Gut, 2018	RCT	31	4	IBS	Low FODMAP	Low	GA-map Dysbiosis Test	Bifidobacterium, Actinobacteria down	n.a.	n.a.	No
14	Halmos, et al. Gut, 2015	RCT	27	3	IBS	Low FODMAP	Low	DGGE + qPCR	Clostridium cluster IV, Faecalibacterium prausnitzii, Bifidobacterium down	n.a.	(Yes)	No	°°° Cross-over study. Symptom improvement not discussed in detail: 9/27 non-responders; 11/27 good responders; rest intermediate. No data available.
7	Huaman et al., Gastroenterology, 2018	RCT	21	4	Funct. GI	Low FODMAP	Low	16S amplicon sequencing	Bifidobacterium down, Bilophila Wadsworthia up	n.a.	Yes	No
5	Cox et al., Gastroenterology, 2020	RCT	21	4	Quiescent CD and UC	Low FODMAP	Low	16S amplicon sequencing	Bifidobacterium longum, Bifidobacterium adolescentis down	No changes	Yes	No
9	Staudacher et al., Gastroenterology, 2017	RCT	18	4	IBS	Low FODMAP	Low	16S amplicon sequencing + qPCR	Bifidobacterium down	No changes	Yes	No
10	McIntosh et al., Gut, 2017	RCT	18	3	IBS	Low FODMAP	Low	16S amplicon sequencing	Propionibacteriaceae (Actinomycetales) down, uc Clostridiales family XIII incertae sedis, Porphyromonas up	No changes	Yes	No	°° Unclear reporting: results in abstract and paper do not agree (positive correlation values reported as negative correlations and vice versa), some results not corrected for multiple testing. We only report the significant results after multiple testing.
1	Staudacher et al., Journal Of Nutrition, 2012	RCT	16	4	IBS	Low FODMAP	Low	FISH	Bifidobacterium down	n.a.	Yes	No
3	Harvie et al., World Journal Of Gastroenterology, 2017	RCT	12	12	IBS	Low FODMAP	Low	16S amplicon sequencing	No changes	No changes	Yes	No
11	Halmos et al., Clinical and Translational Gastroenterology, 2016	RCT	8	3	Quiescent CD	Low FODMAP	Low	qPCR	Lactobacilli up	n.a.	No change	No
